# Supplementary material for: The status and influencing factors of abnormal fetal pregnancy outcomes in 265 cases in China: a retrospective study
Source: PeerJ. 2024 Apr 26;12:e17284. doi: 10.7717/peerj.17284 (PMC11057424; doi:10.7717/peerj.17284)
Supplement: Supplemental Information 1 [file peerj-12-17284-s001.xlsx]

## Sheet: raw data
NO.	Pregnancy outcome(0=Dlivery/1=Termination of pregnancy	Treatment recommendation(1=Recommended continuation of pregnancy/2=recommended to terminate the pregnancy or choose carefully	Age(1=18-24y/2=25-29y/3=30-34y/4=≥35y)	Fetal anomaly type(1=Fetal single abnormality/2=Fetal multiple abnormalities)	Number of births(1=unipara/2=pluripara)	History of abortion(1=Yes/2=No	History of fetal abnormalities(1=Yes/2=No)	Mode of conception(1=Natural conception/2=Artificial impregnation	Complication of pregnancy(1=Yes/2=No)	Degree of education(1=Primary school and below/2=Junior high school/3=Education Technical Secondary School or above/4=Specific colleague course or above)	Employment(1=Be in employment/2=Unemployed	Place of abode(1=Guangzhou/2=Outside Guangzhou)	Diagnostic gestational age（3=≤13W+6/2=14-27W+6/1=≥28W）	Classification of fetal anomalies（1.central nervous system/2.cardiovascular system/3.respiratory system/4.urinary system/5.digestive system/6.musculoskeletal system/7.anterior abdominal wall dysplasia/8.facial dysplasia/9.fetal tumors/10.fetal hydrops/11.reproductive system/12.gene/chromosome abnormalities/13.viral infection
1	0	1	3	1	1	2	2	1	1	4	1	2	2	3
2	0	1	3	1	2	2	2	1	1	4	2	2	1	3
3	0	1	2	1	2	2	2	1	2	3	1	2	2	5
4	0	1	2	1	2	1	2	1	1	2	2	2	2	1
5	0	1	2	1	2	1	1	1	1	3	1	2	2	3
6	0	1	3	1	2	2	2	1	1	4	2	1	2	9
7	0	1	4	1	2	1	2	1	1	2	2	2	2	5
8	0	1	2	1	1	2	2	1	1	4	2	2	2	3
9	0	1	1	1	1	2	2	1	2	3	1	1	2	5
10	0	1	2	1	1	2	2	1	1	4	2	2	2	3
11	0	1	2	1	2	1	2	1	1	3	1	2	2	4
12	0	1	1	1	1	2	2	1	1	3	1	1	1	6
13	0	1	3	1	2	1	2	1	1	2	2	1	2	9
14	0	1	3	1	2	2	2	1	2	2	2	2	2	4
15	0	1	3	1	2	1	2	1	2	2	2	2	2	3
16	0	1	1	1	1	2	2	1	1	4	2	2	2	5
17	0	1	2	1	2	1	2	1	1	3	2	2	2	3
18	0	1	3	1	2	1	2	1	1	4	1	2	2	4
19	0	1	3	1	2	1	2	1	1	2	2	2	2	5
20	0	1	2	1	2	1	1	1	2	4	2	2	2	1
21	0	1	4	2	2	1	2	1	1	3	2	2	2	3、2
22	0	1	3	1	2	1	2	1	1	2	2	2	2	3
23	0	1	4	1	2	1	2	1	1	4	1	2	1	1
24	0	2	2	1	2	2	2	1	1	3	1	2	2	3
25	0	1	2	1	1	2	2	1	1	4	1	2	2	3
26	0	1	3	1	2	2	2	1	1	3	1	2	2	5
27	0	1	4	1	2	2	2	1	1	4	1	2	2	4
28	0	1	1	1	2	2	2	1	1	4	1	2	2	4
29	0	1	2	1	2	1	2	1	1	4	1	2	2	6
30	0	1	1	1	1	2	2	1	1	3	2	2	2	8
31	0	1	3	2	1	2	2	1	1	3	1	2	3	2，5
32	0	1	2	1	2	1	2	1	1	2	2	2	1	1
33	0	1	4	1	2	2	2	1	1	2	2	2	1	5
34	0	1	3	1	2	1	2	1	1	4	2	1	1	4
35	0	1	3	1	2	2	2	1	2	4	1	1	2	4
36	0	1	4	1	2	1	2	1	1	4	1	1	2	5
37	0	1	2	1	1	2	2	1	1	3	1	1	2	1
38	0	1	2	1	1	2	2	1	1	2	2	1	2	3
39	0	1	3	2	2	1	2	1	2	4	1	1	2	4、1
40	0	2	3	2	2	2	2	2	1	3	1	1	2	9
41	0	1	3	1	1	2	2	1	1	3	2	2	2	3
42	0	1	4	1	2	2	2	1	1	4	2	2	2	3
43	0	1	2	2	2	1	2	1	1	3	1	1	1	3、5
44	0	1	2	2	2	2	2	1	1	4	1	2	2	2，6
45	0	1	2	1	1	2	2	1	1	2	1	1	1	3
46	0	1	2	1	2	1	2	1	1	4	1	2	2	2
47	0	1	3	2	2	2	2	2	1	2	2	2	2	5、6
48	0	1	2	2	2	2	2	1	1	4	2	2	1	1、4
49	0	1	2	1	1	2	2	1	1	4	1	2	1	2
50	0	1	2	1	1	2	2	1	1	4	2	1	2	4
51	0	1	3	1	1	2	2	1	2	4	1	1	2	8
52	0	1	2	1	1	2	2	1	1	4	1	2	1	5
53	0	1	3	1	1	2	2	1	1	3	2	1	2	1，2
54	0	1	3	1	1	2	2	1	1	4	1	2	2	5
55	0	1	2	1	1	2	2	1	1	4	1	1	2	5
56	0	1	2	1	2	1	2	1	1	3	1	2	1	2
57	0	1	1	1	2	2	2	1	1	3	1	2	2	3
58	0	1	3	1	2	1	2	1	1	3	2	2	1	3
59	0	1	3	1	2	1	2	1	1	3	1	1	2	2
60	0	1	4	1	2	1	2	1	1	4	2	1	1	7
61	0	1	2	2	1	2	2	1	1	2	2	2	2	8、4
62	0	1	4	2	2	1	2	1	1	4	1	2	2	5、2
63	0	1	4	2	2	1	1	1	1	1	1	1	2	3、4
64	0	1	3	1	1	2	2	1	2	2	2	2	2	2
65	0	1	1	1	2	1	2	1	1	4	1	2	2	5
66	0	1	3	1	2	1	2	1	1	2	2	2	1	2
67	0	1	3	1	2	2	2	1	1	2	2	2	2	1
68	0	1	1	1	1	2	2	1	1	4	1	2	1	4
69	0	1	3	2	1	2	2	1	1	4	1	2	2	2、4
70	0	1	4	1	2	1	2	1	1	4	1	2	1	4
71	0	1	3	1	2	1	2	1	1	4	1	2	1	4
72	0	1	1	1	1	2	2	1	2	3	1	2	2	1
73	0	1	2	1	1	2	2	1	1	3	2	1	1	1
74	0	1	2	1	1	2	2	1	1	4	2	2	2	3
75	0	1	4	1	2	1	2	1	1	3	2	1	2	4
76	0	1	3	1	2	1	2	1	1	3	1	2	2	4
77	0	1	2	1	2	1	2	1	1	3	2	2	2	3
78	0	1	4	1	2	1	2	1	2	4	2	2	2	4
79	0	1	3	1	2	2	2	1	1	4	1	2	2	1
80	0	1	3	1	2	2	2	1	1	3	2	1	1	3
81	0	1	2	1	1	2	2	1	1	4	2	2	2	4
82	0	1	3	1	2	1	2	1	2	3	2	2	2	4
83	0	1	3	1	2	2	2	1	1	4	1	2	2	8
84	0	1	1	1	1	2	2	1	1	4	1	1	2	4
85	0	1	2	1	2	2	2	1	1	4	1	1	1	1
86	0	1	2	2	1	2	2	1	1	4	1	1	1	4、9
87	0	1	3	1	2	1	2	1	1	4	2	2	2	9
88	0	1	3	1	2	2	2	1	1	4	1	2	2	4
89	0	1	1	1	2	1	1	1	1	2	2	2	1	2
90	0	1	3	1	1	2	2	1	1	4	2	1	2	6
91	0	1	1	1	1	2	2	1	1	4	1	1	1	2
92	0	1	4	1	2	2	2	1	1	4	1	1	2	5
93	0	1	3	2	2	1	2	1	1	1	2	1	1	5、2
94	0	1	2	1	2	1	2	1	2	3	2	1	2	3
95	0	1	2	1	1	2	2	1	1	4	2	1	2	4
96	0	1	2	1	1	2	2	1	1	4	1	1	2	4
97	0	1	2	1	2	1	1	1	1	4	1	2	2	4
98	0	2	2	1	2	1	1	1	1	3	2	2	2	8
99	0	1	3	1	1	2	2	1	1	4	1	2	2	4
100	0	1	2	1	1	2	2	1	1	4	1	2	1	5
101	0	1	2	1	1	2	2	1	1	3	2	2	2	3
102	0	1	3	1	2	1	2	1	1	2	2	2	2	9
103	0	1	2	1	2	1	2	1	1	2	2	1	2	7
104	0	1	4	1	2	1	2	1	1	4	1	1	2	3
105	0	1	4	2	2	1	2	1	1	3	2	2	2	2、4
106	0	1	2	1	2	2	2	1	1	3	1	2	1	3
107	0	1	3	1	2	1	2	1	1	4	2	2	1	1
108	0	1	1	1	2	2	2	1	1	3	2	2	1	8
109	0	1	2	1	2	2	2	1	1	2	1	2	2	2
110	0	1	3	1	2	2	2	1	1	2	2	2	2	1
111	0	1	2	1	2	2	2	1	2	4	1	1	2	4
112	0	1	4	1	2	1	2	2	1	4	1	1	1	6、2
113	0	1	2	1	1	2	2	1	1	3	1	2	2	3
114	0	1	4	1	2	1	2	1	1	4	1	2	2	3
115	0	1	2	1	1	2	2	1	1	4	1	2	2	4
116	0	1	2	1	1	2	2	1	1	4	2	2	2	3
117	0	1	3	1	2	1	2	1	1	2	2	2	2	1
118	0	1	3	1	2	2	2	1	1	4	1	2	2	3
119	0	1	2	1	1	2	2	1	1	4	1	2	1	2
120	0	1	3	1	2	1	2	1	1	4	2	2	1	1
121	0	1	2	1	1	2	2	1	1	4	2	2	1	1
122	0	1	3	1	2	1	1	1	1	4	1	2	2	6
123	0	1	1	1	1	2	2	1	1	3	2	1	1	3
124	0	1	4	2	2	1	2	1	1	3	2	2	2	3、2
125	0	1	3	1	2	1	2	1	1	4	1	2	2	3
126	0	1	2	1	1	2	2	1	1	4	1	2	2	8
127	0	1	2	1	2	1	2	1	1	2	2	2	2	9
128	0	1	3	1	1	2	2	1	1	3	1	1	1	1、8
129	0	1	3	1	2	2	2	1	1	2	1	2	1	2
130	0	1	2	1	2	1	2	1	1	3	2	1	1	6
131	0	1	2	1	1	2	2	1	1	4	2	2	2	6
132	0	1	4	1	2	1	1	2	1	4	1	2	1	11
133	0	1	4	1	2	2	2	1	1	2	1	2	1	4
134	0	1	2	1	2	2	2	1	1	2	2	2	2	2
135	0	1	2	1	1	2	2	1	1	4	1	2	1	1
136	0	1	1	1	2	2	2	1	1	3	1	1	1	4
137	0	1	2	1	2	1	2	1	1	4	1	2	2	2
138	0	1	4	1	2	2	2	1	1	4	1	2	1	3
139	0	1	1	1	1	2	2	1	1	1	2	2	1	1
140	0	1	3	1	2	1	2	1	1	3	1	1	1	1
141	0	1	2	2	2	2	2	1	1	4	1	2	2	3、2
142	0	1	3	1	1	2	2	1	1	4	2	1	2	2
143	0	1	2	2	1	2	2	1	1	3	1	1	2	2
144	0	1	3	1	2	1	2	1	1	3	1	2	1	5
145	0	1	3	1	2	1	2	1	1	2	2	2	2	2
146	0	1	3	1	2	1	2	1	1	3	1	1	1	1
147	0	1	2	2	2	2	2	1	1	3	2	2	1	1、9
148	0	1	2	1	2	1	1	1	1	4	1	1	2	1
149	0	1	4	1	2	2	2	1	1	2	2	2	2	3
150	0	1	2	1	2	1	2	1	1	4	1	1	2	2
151	0	1	2	1	2	1	1	1	1	3	1	2	2	1
152	0	1	3	2	2	2	2	1	1	4	1	2	1	5
153	0	1	3	1	2	1	1	1	1	4	2	2	1	2
154	0	1	3	1	1	2	2	1	1	4	1	1	2	4
155	0	1	3	1	2	2	2	1	2	4	2	2	1	1
156	0	1	3	2	2	2	2	1	1	2	2	1	2	3、1
157	0	1	3	1	1	2	2	1	1	4	1	2	1	6
158	0	1	2	1	2	1	1	1	1	4	1	2	2	3
159	0	1	4	1	1	2	2	1	1	3	1	1	2	5
160	0	1	3	1	2	1	2	1	1	3	2	2	1	2
161	0	1	1	1	1	2	2	1	1	2	2	2	1	1
162	0	1	2	1	1	2	2	1	1	3	2	1	1	5
163	0	1	3	1	1	2	2	1	1	4	1	2	2	4
164	0	1	3	1	2	1	1	1	1	4	1	2	3	4
165	0	1	2	1	1	2	2	1	1	4	1	1	1	3
166	0	1	2	2	1	2	2	1	1	4	1	2	2	5、1
167	0	1	4	1	2	1	2	1	1	2	1	2	1	1
168	0	1	2	1	1	2	2	1	1	4	2	1	2	3
169	0	1	4	1	2	1	2	1	1	2	2	2	2	3
170	0	1	3	1	2	1	1	1	1	4	1	2	2	4
171	0	1	2	1	2	1	2	1	1	4	1	2	1	5
172	0	1	4	1	2	2	2	1	1	2	1	1	1	1
173	0	1	2	1	2	2	2	1	1	3	2	1	2	5
174	0	1	1	1	1	2	2	1	1	2	1	2	2	6
175	0	1	2	1	2	1	2	2	1	4	1	1	2	5
176	0	1	1	1	1	2	2	1	2	2	2	2	2	1
177	0	1	1	1	1	2	2	1	1	4	1	1	2	2
178	0	1	4	1	2	1	2	1	1	3	2	1	2	3
179	0	1	2	1	2	1	2	1	1	2	1	2	1	2
180	0	1	2	1	2	1	2	1	1	2	1	2	1	1
181	0	1	2	2	1	2	2	1	1	2	1	1	1	2、10
182	0	1	3	2	2	2	2	1	1	3	1	2	2	3、1
183	0	1	3	1	2	1	2	1	1	4	1	2	2	1
184	0	1	3	1	1	2	2	1	1	3	1	1	1	5
185	0	1	3	1	1	2	2	1	1	3	1	1	1	4
186	0	1	3	1	2	1	2	1	1	2	1	1	1	4
187	0	1	4	1	2	1	2	1	1	2	2	1	2	4
188	0	1	2	1	1	2	2	1	1	4	1	2	1	9
189	0	1	4	1	2	1	2	1	1	2	2	2	2	9
190	0	1	3	1	1	2	2	1	1	3	2	2	2	4
191	1	1	2	2	2	2	2	1	1	2	2	2	2	4、6
192	1	2	1	1	1	2	2	1	1	3	1	2	2	3
193	1	1	1	1	2	2	2	1	1	3	2	2	1	8
194	1	2	3	2	2	1	2	1	1	4	1	2	2	3、2
195	1	1	2	1	1	2	2	1	1	4	1	2	2	4
196	1	1	3	1	2	1	2	1	1	2	1	1	2	6
197	1	1	3	2	2	1	1	1	2	4	1	1	2	8、4
198	1	1	2	1	2	2	2	1	2	2	2	2	2	5
199	1	1	2	1	1	2	2	1	2	4	2	1	3	3
200	1	1	3	2	2	2	1	1	2	2	2	1	2	5、4、12
201	1	1	2	1	2	1	2	1	1	3	1	2	2	8
202	1	1	3	1	2	1	2	1	1	4	2	2	2	4
203	1	1	3	1	1	2	2	1	1	4	1	1	1	1
204	1	2	2	2	2	1	1	1	1	3	2	2	2	4、2、1、12
205	1	1	1	1	1	2	2	1	1	2	2	2	2	8
206	1	2	3	1	2	2	2	1	1	4	2	2	2	1
207	1	2	2	2	1	2	2	1	1	4	1	2	1	13、1
208	1	2	2	1	1	2	2	1	1	4	1	2	2	1
209	1	1	3	1	2	2	2	1	1	2	2	2	2	8
210	1	1	4	1	2	2	2	1	1	3	1	1	2	3
211	1	2	3	2	1	2	2	1	1	2	1	2	2	2、4、12
212	1	1	4	1	2	1	1	1	2	3	1	2	2	1
213	1	2	2	2	1	2	2	1	2	3	2	2	2	2、3、5
214	1	1	3	2	2	1	2	1	1	2	2	1	1	5、4、2
215	1	2	3	2	2	1	2	1	1	2	1	1	2	1、6、5
216	1	1	4	1	2	1	2	1	2	3	1	1	2	6
217	1	2	2	2	1	2	2	1	1	3	2	1	1	2、13
218	1	1	2	1	2	2	2	1	1	4	1	2	2	6
219	1	1	2	2	1	2	2	1	1	4	1	1	1	4、9
220	1	1	2	1	1	2	2	1	1	4	1	2	2	9
221	1	1	2	1	2	1	2	1	1	4	1	1	1	9
222	1	1	4	1	2	1	2	1	1	4	1	2	2	4
223	1	2	4	1	2	1	2	1	1	4	1	2	2	1
224	1	1	2	1	2	1	2	1	1	2	2	1	2	2
225	1	1	4	1	2	1	2	1	1	4	1	2	2	8
226	1	1	3	1	2	2	2	1	1	3	2	1	2	8
227	1	1	3	1	2	1	2	2	1	2	2	1	2	3
228	1	2	2	1	1	2	2	1	1	3	2	2	2	8
229	1	2	3	1	2	1	2	1	2	4	1	2	2	1
230	1	2	2	1	2	2	2	1	1	2	1	2	2	2
231	1	2	2	2	2	1	2	1	1	2	2	1	1	10、1、12
232	1	1	3	2	2	2	2	1	1	3	1	1	2	1、6
233	1	2	3	2	2	1	2	1	1	3	2	2	1	5、2、1
234	1	2	4	2	2	1	2	1	1	4	1	2	2	2、4、6
235	1	1	2	1	1	2	2	1	1	2	2	1	2	6
236	1	1	4	1	2	2	2	1	1	3	1	1	2	8
237	1	1	2	2	2	2	2	1	1	3	1	1	2	1、2
238	1	1	3	2	1	2	2	1	1	4	1	1	2	5、4
239	1	2	3	1	1	2	2	1	1	3	1	1	2	2
240	1	1	1	1	1	2	2	1	1	3	1	2	2	8
241	1	2	2	2	2	2	2	1	1	2	2	2	1	2、5
242	1	2	3	1	1	2	2	1	1	4	1	1	3	4
243	1	2	1	2	2	2	2	1	1	4	1	2	2	1
244	1	1	3	2	1	2	2	1	1	4	1	2	3	2、12
245	1	2	3	2	2	2	2	1	2	2	2	2	2	5、11
246	1	1	4	1	2	1	2	1	1	2	2	2	2	2
247	1	1	3	1	2	1	2	1	1	2	2	2	2	2
248	1	1	3	1	2	1	2	1	2	2	2	1	2	3
249	1	2	2	2	1	2	2	1	1	4	1	2	2	1、12
250	1	2	3	1	1	2	2	1	2	3	1	2	2	1
251	1	2	2	1	1	2	2	1	1	3	2	1	2	1
252	1	2	2	1	2	2	2	1	1	2	2	2	2	1
253	1	1	2	2	1	2	2	1	1	2	2	2	2	1、9
254	1	2	3	2	2	1	2	1	1	3	2	1	2	1、6
255	1	2	2	2	2	1	2	1	1	3	2	2	2	2、9
256	1	2	3	2	2	2	2	1	1	4	1	2	2	9、6
257	1	2	2	2	2	1	2	1	2	3	1	2	1	2
258	1	1	2	2	1	2	2	1	1	4	1	2	1	3、7
259	1	1	3	2	2	2	2	1	1	2	1	2	2	2、6
260	1	2	1	1	2	1	2	1	1	2	2	2	2	6
261	1	2	3	1	2	1	2	1	1	4	1	2	2	1
262	1	1	3	1	2	1	2	1	1	4	1	1	2	8
263	1	1	4	2	1	2	2	1	1	3	1	2	2	10、3、1
264	1	1	2	1	1	2	2	1	1	4	1	2	2	1
265	1	2	4	2	2	1	2	1	1	4	2	2	2	1、3

## Sheet: Sheet1
异常
5
1
9
5
5
4
6
9
4
5
4
5
1
1
5
4
4
6
8
2，5
1
5
4
4
5
1
4、1
9
2，6
2
5、6
1、4
2
4
8
5
1，2
5
5
2
2
7
8、4
5、2
2
5
2
1
4
2、4
4
4
1
1
4
4
4
1
4
4
8
4
1
4、9
9
4
2
6
2
5
5、2
4
4
4
8
4
5
9
7
2、4
1
8
2
1
4
6、2
4
1
2
1
1
6
8
9
1、8
2
6
6
11
4
2
1
4
2
1
1
2
2
5
2
1
1、9
1
2
1
5
2
4
1
6
5
2
1
5
4
4
5、1
1
4
5
1
5
6
5
1
2
2
1
2、10
1
5
4
4
4
9
9
4
4、6
8
4
6
8、4
5
5、4、12
8
4
1
4、2、1、12
8
1
13、1
1
8
2、4、12
1
5、4、2
1、6、5
6
2、13
6
4、9
9
9
4
1
2
8
8
8
1
2
10、1、12
1、6
5、2、1
2、4、6
6
8
1、2
5、4
2
8
2、5
4
1
2、12
5、11
2
2
1、12
1
1
1
1、9
1、6
2、9
9、6
2
2、6
6
1
8
1
